# Supplementary material for: Effect of exercise preconditioning on myocardial content of Sphingosine1-phosphate and its mechanism in rats after exhaustive exercise
Source: PLoS One. 2026 Jan 7;21(1):e0340313. doi: 10.1371/journal.pone.0340313 (PMC12779141; doi:10.1371/journal.pone.0340313)
Supplement: S1 File — Contains the complete set of original, uncropped, and unprocessed Western blot images from which the data presented in this study were derived. The lanes containing the molecular weight markers are present. The corresponding molecular weight calibration reference for these markers is provided in S2 File. (ZIP) [file pone.0340313.s001.zip]

Archive with 7 entries (6 files):
- WB-raw-images/
- WB-raw-images/Membrane1_GAPDH_annotated_C01-EP01-W01-P01_original.tif
- WB-raw-images/Membrane1_PMEK_annotated_C01-EP01-W01-P01_original.tif
- WB-raw-images/Membrane2_GAPDH_annotated_C02-EP02-W02-P02_original.tif
- WB-raw-images/Membrane2_PMEK_annotated_C02-EP02-W02-P02_original.tif
- WB-raw-images/Membrane3_GAPDH_annotated_C03-EP03-W03-P03_original.tif
- WB-raw-images/Membrane3_PMEK_annotated_C03-EP03-W03-P03_original.tif
