# Supplementary material for: Effect of exercise preconditioning on myocardial content of Sphingosine1-phosphate and its mechanism in rats after exhaustive exercise
Source: PLoS One. 2026 Jan 7;21(1):e0340313. doi: 10.1371/journal.pone.0340313 (PMC12779141; doi:10.1371/journal.pone.0340313)
Supplement: S3 File — Contains all original, uncropped microscope images supporting the histology results in Fig 1B, Fig 2C, and Fig 3D, provided as a ZIP archive (S3_File RAW HE.zip). The archive includes the following files, with their specific correspondences detailed below: S3 File C.jpg: The 40x field for the Control group panel in Fig 1B. S3 File EP 1.jpg: The 40x field for the EP group panel in Fig 1B. S3 File EP 2.jpg: The 40x field for the EP group panel in Fig 2C. S3 File EP 3.jpg: The 40x field for the EP group panel in Fig 3D. S3 File W.jpg: The 40x field for the EP + W146 group panel in Fig 2C. S3 File P.jpg: The 40x field for the EP + PD98059 group panel in Fig 3D. S3 File EP Source.jpg: The low-magnification (3x) source image from which the three EP group 40x fields (EP_1, EP_2, EP_3) were cropped. S3 File EP Guide.tif: An annotated guide image. The locations of the cropped 40x fields are outlined and labeled as EP_1 (for Fig 1B), EP_2 (for Fig 2C), and EP_3 (for Fig 3D) within this source image. (ZIP) [file pone.0340313.s003.zip]

Archive with 9 entries (8 files):
- S3_File_RAW_HE/
- S3_File_RAW_HE/S3_File_C.jpg.jpg
- S3_File_RAW_HE/S3_File_EP_1.jpg.jpg
- S3_File_RAW_HE/S3_File_EP_2.jpg.jpg
- S3_File_RAW_HE/S3_File_EP_3.jpg.jpg
- S3_File_RAW_HE/S3_File_EP_Guide.tif.tif
- S3_File_RAW_HE/S3_File_EP_Source.jpg.jpg
- S3_File_RAW_HE/S3_File_P.jpg.jpg
- S3_File_RAW_HE/S3_File_W.jpg.jpg
