# Supplementary material for: Effect of exercise preconditioning on myocardial content of Sphingosine1-phosphate and its mechanism in rats after exhaustive exercise
Source: PLoS One. 2026 Jan 7;21(1):e0340313. doi: 10.1371/journal.pone.0340313 (PMC12779141; doi:10.1371/journal.pone.0340313)
Supplement: S4 File — This file contains additional, representative H&E-stained images from the study that were not featured in the main figures but provide further context and demonstrate the consistency of observations within each experimental group. The images cover all four groups: Control (C), EP group (EP), EP + W146 (W), and EP + PD98059(P). Both low-magnification (3x) overviews and high-magnification (40x) detail views are included where available. These supplementary images support the robustness and generalizability of the histological findings presented in the manuscript. (ZIP) [file pone.0340313.s004.zip]

Archive with 9 entries (8 files):
- S4_File_Supplementary_HE/
- S4_File_Supplementary_HE/S4_Suppl_C_3x_overview.jpg
- S4_File_Supplementary_HE/S4_Suppl_C_40x_detail.jpg
- S4_File_Supplementary_HE/S4_Suppl_EP_3x_overview.jpg
- S4_File_Supplementary_HE/S4_Suppl_EP_40x_detail.jpg
- S4_File_Supplementary_HE/S4_Suppl_P_3x_overview.jpg
- S4_File_Supplementary_HE/S4_Suppl_P_40x_detail.jpg
- S4_File_Supplementary_HE/S4_Suppl_W_3x_overview.jpg
- S4_File_Supplementary_HE/S4_Suppl_W_40x_detail.jpg
